# Supplementary material for: Canine Coronavirus Infection Modulates the Biogenesis and Composition of Cell-Derived Extracellular Vesicles
Source: Biomedicines. 2023 Mar 21;11(3):976. doi: 10.3390/biomedicines11030976 (PMC10046050; doi:10.3390/biomedicines11030976)
Supplement: Supplementary file 1 [file biomedicines-11-00976-s001.zip]

Archive with 1 entries (1 files):
- biomedicines-2136237-supplementary-Final Supplemental Figures- CCoV Manuscipt 02.24.2023.pdf
